# Supplementary material for: LncRNA ENSMUST00000171502 Induced by HIF-1α Ameliorates Ischemic Acute Kidney Injury via Targeting the miR-130b-3p/Mybl-1 Axis
Source: Cells. 2022 Nov 23;11(23):3747. doi: 10.3390/cells11233747 (PMC9735850; doi:10.3390/cells11233747)
Supplement: Supplementary file 1 [file cells-11-03747-s001.zip]

Archive with 1 entries (1 files):
- cells-1931264-supplementary.pdf
